# Supplementary material for: Aldo-Keto Reductase 1C3 Mediates Chemotherapy Resistance in Esophageal Adenocarcinoma via ROS Detoxification
Source: Cancers (Basel). 2021 May 16;13(10):2403. doi: 10.3390/cancers13102403 (PMC8156851; doi:10.3390/cancers13102403)
Supplement: Supplementary file 1 [file cancers-13-02403-s001.zip]

Archive with 1 entries (1 files):
- cancers-1169193-supplementary.pdf
